# Supplementary material for: Fabrication, Characterization and Evaluation of an Alginate–Lignin Composite for Rare-Earth Elements Recovery
Source: Materials (Basel). 2022 Jan 26;15(3):944. doi: 10.3390/ma15030944 (PMC8838038; doi:10.3390/ma15030944)
Supplement: Supplementary file 1 [file materials-15-00944-s001.zip]

Archive with 1 entries (1 files):
- materials-1558450-supplementary.pdf
